# Supplementary material for: Type III interferon drives pathogenicity to Staphylococcus aureus via the airway epithelium
Source: mBio. 2024 Jun 27;15(7):e01130-24. doi: 10.1128/mbio.01130-24 (PMC11253584; doi:10.1128/mbio.01130-24)
Supplement: Supplemental data — Original data. [file mbio.01130-24-s0003.xlsx]

## Sheet: Fig 1A
Data supplement S1. Original data for figures.
		MFI						%
BALF			LUNG				BALF			LUNG
PBS	S. aureus		PBS	S. aureus			PBS	S. aureus		PBS	S. aureus
10031	10835		6947	9554			10.5	6.83		3.35	12.7
10005	10015		7050	9422			5.17	10.5		3.81	11.7
	9759			9508				13.7			10.7
9177	9494		7301	7774			6.62	11.8		2.86	3.17
8519	10418		7366	8344			5.66	11.5		2.23	5.13
8395	10253		7320	7753			4.94	9.84		2.11	3.81
	10110			7954				14			5.18
8054	10744		6962	7750			6.71	11.5		1.84	3.49
8175	10406		7074	8286			5.68	9.99		1.49	6.68
7869	9802		6720	7612			4.97	14.1		1.34	3.52

## Sheet: FIg 1B
		PBS	S. aureus
		7221	9335
		7392	9196
			8648
		7581	7962
		7484	8121
		7507	7661
			8417

## Sheet: Fig 1C
	PBS	USA300
	1145	1394
	1153	1505
	1410	1577
	1331	1424
	1311	1517
	1347	1518

## Sheet: Fig 1D
	Control	Clodronate
	19698.8	5767.51
	32818.6	4680.43
	12153.8	10696.5
	11174.3
	6667.27	5406.76
	7588.11	3209.06
	21826.4	6161.79
	13851.8	6477.59
	23809.7

## Sheet: FIg 1E
	Control	Clodronate
	250000	380000
	780000	4000
	20000	230000
	7000
	1300	2960000
	700	1920000
	400	40000
	8000	1500000
	4000

## Sheet: Fig 1F
	PBS liposome	clodronate liposome
	85.5	67.1667
	55.3333	12
	204.333	20.6667
	187.5
	57.6667	25
	143.667	62.5
	160.5	101.333
	108.667	36.8333
	237.833

## Sheet: Fig 1G
		IgG	pDC
		14703	9378.46
		8425.91	2218.25
		12188.7	9825.91
		9059.58	5428.46
		9981.74	4139.57
		9192.94	2076.51
		7001.43

## Sheet: Fig 1H
		IgG	pDC
		2700	5000
		700	800
		3100	7900
		3300	5700
		4400	1400
		6000	5400
		170

## Sheet: Fig 1I
			IgG	pDC
			254	141.267
			345.467	160.067
			236.067	154.667
			134.8	165.2
			200.8	78.1333
			278.4	269.133
			184.867
			230.111	111.889
			293.111	110.444
			291.667	294.222
			68.4444
			311.722	131.833
			231.722	119.222
			221.056	141.722
				462.833

## Sheet: Fig 2A
		WTd WTr	KOd WTr	KOd KOr	WTd KOr
		1200	300	0	600
		0	800	0	0
		600	200	600	0
		600	200	100	300
		1300	1200	0
		700	1600	400	400
		700	800	0	200
			0	200	200
			3700
			1100
			100

[truncated: 8 more sheets: Fig 2B, Fig 2C, Fig 2D, Fig 2E, Fig 2F, Fig 2G, SFig 1, SFig 2]
